# Supplementary material for: Gamma-Oryzanol Attenuates Aortic Valve Interstitial Cell Calcification via Suppression of BMP2-SMAD and MAPK Signaling Pathways
Source: Biomolecules. 2026 Jan 8;16(1):107. doi: 10.3390/biom16010107 (PMC12838785; doi:10.3390/biom16010107)
Supplement: Supplementary file 1 [file biomolecules-16-00107-s001.zip]

Archive with 1 entries (1 files):
- biomolecules-4035637-supplementary.pdf
